# Supplementary material for: Antimicrobial Susceptibility Profiles of Escherichia coli Isolates from Clinical Cases of Turkeys in Hungary (2022–2023)
Source: Antibiotics (Basel). 2025 Mar 25;14(4):338. doi: 10.3390/antibiotics14040338 (PMC12024004; doi:10.3390/antibiotics14040338)
Supplement: Supplementary file 1 [file antibiotics-14-00338-s001.zip]

Archive with 1 entries (1 files):
- antibiotics-3545048-supplementary.pdf
